# Supplementary material for: First Complete Mitochondrial Genome Analysis of Tree Frog, Dryophytes flaviventris and Comparison with Dryophytes suweonensis
Source: Int J Mol Sci. 2025 Mar 7;26(6):2423. doi: 10.3390/ijms26062423 (PMC11942598; doi:10.3390/ijms26062423)
Supplement: Supplementary file 1 [file ijms-26-02423-s001.zip]

Archive with 1 entries (1 files):
- ijms-3485777-supplementary.pdf
